# Supplementary material for: Ultralong-Lived Up-Conversional Room-Temperature Afterglow Materials with a Polyvinyl Alcohol Substrate
Source: Polymers (Basel). 2022 Jun 14;14(12):2414. doi: 10.3390/polym14122414 (PMC9229245; doi:10.3390/polym14122414)
Supplement: Supplementary file 1 [file polymers-14-02414-s001.zip]

Archive with 1 entries (1 files):
- polymers-1751220-SM.pdf
